# Supplementary material for: Predictive analysis of transmissible quinolone resistance indicates Stenotrophomonas maltophilia as a potential source of a novel family of Qnr determinants
Source: BMC Microbiol. 2008 Sep 16;8:148. doi: 10.1186/1471-2180-8-148 (PMC2556341; doi:10.1186/1471-2180-8-148)
Supplement: Additional file 1 — Microsoft excel document containing the descriptions of the genes shown in Figure 2. [file 1471-2180-8-148-S1.xls]

## Sheet: Hoja1
AAT	Putative acetyltransferase in HXT11-HXT8 intergenic region
ABCa	ABC transport ATP-binding subunit
ABCp	ABC transport membrane permease
AC	Adenylate cyclase
AcoAS	Acyl-CoA synthetase
AcrB	AcrB/D/F family
AcT	Acetyltransferase
ADH	Alcohol dehydrogenase
AldDH	Aldehyde dehydrogenase
Aldol	2-dehydro-3-deoxyphosphogluconate aldolase/4-hydroxy-2-oxoglutarate aldolase
AmT	Amidinotransferase
AS	Arylsulfatase
AsnCTR	AsnC family transcriptional regulator
ASR	Putative arylsulfatase regulator
AT	Ribosomal-protein-alanine acetyltransferase
ATPase	ATPase, possibly involved in inorganic ion tansport
ATPSA	ATP synthase subunit A protein
ATPSB	ATP synthase subunit C
CBP	Chitin-binding protein
CobCh	Putative cobalt chelatase
CobT	Putative cobalamin biosynthesis cobT protein
Cpn10	chaperonin Cpn10
CSDNA	Cold-shock DNA-binding domain protein
CyaY	Putative CyaY, involved in iron scavenging and/or transfer to heme
Cytc	Cytochrome c family protein
Cytc553	Cytochrome c553
CytcOI	Cytochrome-c oxidase, subunit II
CytcOII	Cytochrome-c oxidase, subunit II
CheYR	CheY-like receiver
CheYRR	CheY-like response regulator
dAdC	diaminopimelate decarboxylase
dAdE	diaminopimelate epimerase
DeoR	DeoR familiy transcriptional regulator
dH	predicted dehydrogenase
DNApol€	DNA polymerase III subunit epsilon
DNApoly	DNA polymerase III subunit psi
dO	Putative ring-cleaving dioxygenase
FADdO	FAD dependent oxidoreductase
FcBP	Ferrichrome-binding protein
G3PDH	Glycerol-3-phosphate dehydrogenase,
Gbtter	Glycine betaine transporter
GFA	Glutathione-dependent formaldehyde-activating, GFA
GK	Gluconate kinase
GK	Thermoresistant gluconokinase
Gn	Gluconate transporter
GnT	Low affinity GNT 1 system
GnTA	Gluconate transport-associated protein
GntR	GntR family transcriptional regulator
GntR	Transcriptional regulator GntR
GroEL	chaperonin GroEL
HAD	HAD-superfamily subfamily IB hydrolase
HMP	hydrogenase maturation protease
HP	Hypothetical protein
HSP	Hypothetical secreted protein
HydA	hydrogenase (NiFe) small subunit HydA, nickel-dependent hydrogenase
HypF	Ni/Fe hydrogenase maturation protein HypF
IcrI	IclR-family protein, transcriptional regulator
IH	Isochorismatase hydrolase
IMP	Putative integral membrane protein
Integr	Integron integrase
LacITR	LacI transcriptional regulator
LGL	Lactoylglutathione lyase
LMTG	Soluble lytic murein transglycosylase
LP	Lipoprotein
LpP	Lipoprotein
LysE	LysE family transporter
LysR	LysR family transcriptional regulator
LL	Lactoylglutathione lyase
M23B	Peptidase M23B family
mACP	Methyl-accepting chemotaxis protein
MarR	Transcriptional regulator, MarR family protein
MATE	MATE efflux family protein
MFP	Membrane-fusion protein
MFS	Permeases of the major facilitator superfamily
MFS1	MFS Multidrug resistance efflux protein
Mper	Putative melibiose permease II
MRhoT	Modulator of Rho-dependent transcription termination
Mscs	MscS Mechanosensitive ion channel
MT12	Methyltransferase type 12
NADdA	NAD-dependent deacetylase
NADHO	NADH:flavin oxidoreductase/NADH oxidase
NaH+ Ap	Na+/H+ antiporter
NiFeH	Ni/Fe-hydrogenase, b-type cytochrome subunit
NiH	nickel-dependent hydrogenase
NPN	Nucleoside permease NupC, transcriptional regulator
OmpW	Outer membrane protein OmpW
O-MT	O-methyltransferase
OxRe	Oxidoreductase protein
OxReDP	Oxidoreductase domain protein
PAH	PepSY-associated TM helix
PAT	Phosphate acetyltransferase
PCA	Phosphoribosylaminoimidazole carboxylase ATPase
PD	Polysaccharide deacetylase
Perm	Permease
PGDH	Phosphogluconate dehydratase
PGDH	Phosphoglycerate dehydrogenase
PGM	Phosphoglyceromutase
PhAT	Phospholipid biosynthesis acyltransferase
PM23	M23/M37 family protein.
PSS	Phosphatidylserine synthase
Recomb	Tyrosine recombinase
RhD	Rhodanese domain protein
RNAmT	RNA methyltransferase
sAMS	S-adenosylmethionine synthetase
SDR	Short-chain dehydrogenase/reductase SDR
SDR	Short-chain dehydrogenase/reductase SDR
SecB	Preprotein translocase subunit SecB,
SMR	SMR family protein
SperBP	Spermidine/putrescine-binding protein
SR	Intracellular sulfur reduction protein
STP	Signal transduction protein
TaT	Transcriptional antiterminator
TetR	TetR regulatory protein
TG	Transglutaminase-like enzyme
ThiERz	Thiamine pyrophosphate-requiring enzyme
Tpter	Predicted membrane proteintransporter
TR	TonB-dependent siderophore receptor
TranspF	Transposase InsF for insertion sequence IS3A/B/C/D/E/fA
TranspI	ISxac3 transposase
TranspR	IS10R, transposase.
tRNA-Lys	tRNA-Lys
tRNA-Val	tRNA-Val
uCPB	Uncharacterized protein conserved in bacteria
uFTmP	Unknown function DUF6, transmembrane protein
uK	Unknown
UnPCB	Uncharacterized protein conserved in bacteria
ViuB	Vulnibactin utilization protein ViuB
XCdA	Predicted xylanase/chitin deacetylase
XylI	Xylose isomerase domain protein TIM barrel
YigA	YigA-like protein
ZnH	Zn-dependent hydrolase
ZnM	Zinc metalloprotease
aG	Putative alpha-galactosidase
dI	5-carboxymethyl-2-hydroxymuconate delta isomerase
